# Supplementary material for: Put your money where your mouth is: surveillance of antibiotic resistance within the commensal Neisseria
Source: Microbiol Spectr. 2026 Jun 15;14(7):e00725-26. doi: 10.1128/spectrum.00725-26 (PMC13340140; doi:10.1128/spectrum.00725-26)
Supplement: Table S3 — Ability of AR-isolate bank commensals to grow on LBVT.SNR media at 30°C. [file spectrum.00725-26-s0004.xlsx]

## Sheet: Sheet1
Supplementary Table 3. Ability of AR-Isolate Bank Commensals to Grow on LBVT.SNR Media at 30C
Species	Strain	Growth
N. cinerea	AR-0944	+
N. lactamica	AR-0946	+
N. elongata	AR-0945	+
N. subflava	AR-0953	+
N. mucosa	AR-0951	+
N. gonorrhoeae	AR-0938	-
